# Supplementary material for: Dry Heating of Cowpea Flour below Biopolymer Melting Temperatures Improves the Physical Properties of Bread Made from Climate-Resilient Crops
Source: Foods. 2022 May 25;11(11):1554. doi: 10.3390/foods11111554 (PMC9180669; doi:10.3390/foods11111554)
Supplement: Supplementary file 1 [file foods-11-01554-s001.zip]

Archive with 4 entries (3 files):
- foods-1743119-supplementary/
- foods-1743119-supplementary/IMG_1492.MOV
- foods-1743119-supplementary/Supplementary material.pdf
- foods-1743119-supplementary/~$pplementary material.docx
